# Supplementary material for: Migration: A Neglected Potential Contribution of HCl-Oxidized Au(0)
Source: Molecules. 2023 Feb 7;28(4):1600. doi: 10.3390/molecules28041600 (PMC9964448; doi:10.3390/molecules28041600)
Supplement: Supplementary file 1 [file molecules-28-01600-s001.zip]

Archive with 1 entries (1 files):
- molecules-2188070-supplementary.pdf
